# Supplementary material for: Effect of Regulation of Chemerin/Chemokine-like Receptor 1/Stimulator of Interferon Genes Pathway on Astrocyte Recruitment to Aβ Plaques
Source: Int J Mol Sci. 2024 Apr 13;25(8):4324. doi: 10.3390/ijms25084324 (PMC11049903; doi:10.3390/ijms25084324)
Supplement: Supplementary file 1 [file ijms-25-04324-s001.zip]

Archive with 1 entries (1 files):
- ijms-2924100-supplementary.pdf
